# Supplementary material for: Essential Amino Acid-Enriched Diet Alleviates Dexamethasone-Induced Loss of Muscle Mass and Function through Stimulation of Myofibrillar Protein Synthesis and Improves Glucose Metabolism in Mice
Source: Metabolites. 2022 Jan 16;12(1):84. doi: 10.3390/metabo12010084 (PMC8778336; doi:10.3390/metabo12010084)
Supplement: Supplementary file 1 [file metabolites-12-00084-s001.zip]

Archive with 1 entries (1 files):
- metabolites-1555916-supplementary.pdf
